# Supplementary material for: The Molecular Chaperone TCP1 Affects Carcinogenicity and Is a Potential Therapeutic Target for Acute Myeloid Leukemia
Source: Pharmaceutics. 2025 Apr 24;17(5):557. doi: 10.3390/pharmaceutics17050557 (PMC12114683; doi:10.3390/pharmaceutics17050557)
Supplement: Supplementary file 1 [file pharmaceutics-17-00557-s001.zip]

Archive with 1 entries (1 files):
- pharmaceutics-3501359-supplementary.pdf
